# Supplementary material for: First approach to the population structure of Mycobacterium tuberculosis complex in the indigenous population in Puerto Nariño-Amazonas, Colombia
Source: PLoS One. 2021 Jan 7;16(1):e0245084. doi: 10.1371/journal.pone.0245084 (PMC7790298; doi:10.1371/journal.pone.0245084)
Supplement: S1 Data — (XLS) [file pone.0245084.s001.xls]

## Sheet: MIRU-VNTRplus
ID	Community	Ethnic group	Country of Isolation	years	Sex	Contact	BCG Scar	154	424	577	580	802	960	1644	1955	2059	2163b	2165	2347	2401	2461	2531	2687	2996	3007	3171	3192	3690	4052	4156	4348	Spoligo 1	Spoligo 2	Spoligo 3	Spoligo 4	Spoligo 5	Spoligo 6	Spoligo 7	Spoligo 8	Spoligo 9	Spoligo 10	Spoligo 11	Spoligo 12	Spoligo 13	Spoligo 14	Spoligo 15	Spoligo 16	Spoligo 17	Spoligo 18
3	PUERTO NARIÑO	YAGUA	COLOMBIA	48.9637	Male	No	Yes	1	3	4	2	2	4	3	4	2	2	2	4	1	2	6	1	6	3	3	2	2	3	2	2	1	1	1	1	1	1	1	1	1	1	1	1	1	1	1	1	1	1
11	PUERTO NARIÑO	YAGUA	COLOMBIA	45.514	Male	No	Yes	1	3	4	2	2	4	3	4	2	2	2	4	1	2	6	1	6	3	3	2	2	3	2	2	1	1	1	1	1	1	1	1	1	1	1	1	1	1	1	1	1	1
30	PUERTO NARIÑO	COCAMA	COLOMBIA	7.71526	Female	No	No	1	3	4	2	2	4	3	4	2	2	2	4	1	2	6	1	5	3	3	2	2	3	2	2	1	1	1	1	1	1	1	1	1	1	1	1	1	1	1	1	1	1
47	PUERTO NARIÑO	NO INDIGENA	COLOMBIA	71.0034	Male	No	Yes	1	1	4	2	2	4	3	4	2	2	2	4	1	2	6	1	6	3	3	2	2	3	2	2	1	1	1	1	1	1	1	1	1	1	1	1	1	1	1	1	1	1
73	PUERTO NARIÑO	TICUNA	COLOMBIA	69.7084	Female	No	No	1	1	4	2	0	4	3	3	2	2	2	4	1	2	6	1	3	3	3	2	2	6	2	2	1	1	1	1	1	1	1	1	1	1	1	1	1	1	1	1	1	1
79	PUERTO NARIÑO	TICUNA	COLOMBIA	12.6899	Female	No	Yes	1	1	4	2	2	4	3	4	2	2	2	4	1	2	6	1	5	3	3	2	2	7	2	2	1	1	1	1	1	1	1	1	1	1	1	1	1	1	1	1	1	1
83	PUERTO NARIÑO	NO INDIGENA	COLOMBIA	56.5284	Female	No	Yes	1	1	4	2	2	4	3	4	2	2	2	4	1	2	6	1	6	3	3	2	2	3	2	2	1	1	1	1	1	1	1	1	1	1	1	1	1	1	1	1	1	1
92	TICOYA	YAGUA	COLOMBIA	63.9945	Male	No	No	1	3	4	2	2	4	3	4	2	2	2	4	1	2	6	1	6	3	3	2	2	3	2	2	1	1	1	1	1	1	1	1	1	1	1	1	1	1	1	1	1	1
98	TICOYA	TICUNA	COLOMBIA	39.614	Female	No	No	1	1	4	2	2	4	3	4	2	2	2	4	1	2	6	1	6	3	3	2	2	3	2	2	1	1	1	1	1	1	1	1	1	1	1	1	1	1	1	1	1	1
106	TICOYA	TICUNA	COLOMBIA	6.2423	Female	No	No	1	3	4	2	2	4	3	4	2	2	2	4	1	2	6	1	5	3	3	2	2	7	2	2	1	1	1	1	1	1	1	1	1	1	1	1	1	1	1	1	1	1
117	20 DE JULIO	YAGUA	COLOMBIA	46.308	Female	No	Yes	1	1	4	2	2	4	3	4	2	2	2	4	1	2	6	1	6	3	3	2	2	3	2	2	1	1	1	1	1	1	1	1	1	1	1	1	1	1	1	1	1	1
122	20 DE JULIO	YAGUA	COLOMBIA	39.1923	Female	No	Yes	1	3	4	2	2	4	3	4	2	2	2	4	1	2	6	1	6	3	3	2	2	3	2	2	1	1	1	1	1	1	1	1	1	1	1	1	1	1	1	1	1	1
124	20 DE JULIO	YAGUA	COLOMBIA	40.2628	Male	No	Yes	1	3	4	2	2	4	3	4	2	2	2	4	1	2	6	1	6	3	3	2	2	3	2	2	1	1	1	1	1	1	1	1	1	1	1	1	1	1	1	1	1	1
130	20 DE JULIO	COCAMA	COLOMBIA	43.5975	Male	No	Yes	1	3	4	2	2	4	3	4	2	2	2	4	1	2	6	1	6	3	3	2	2	3	2	2	1	1	1	1	1	1	1	1	1	1	1	1	1	1	1	1	1	1
142	ATACUARI	YAGUA	COLOMBIA	17.7906	Female	No	No	1	3	4	2	2	4	3	4	2	2	2	4	1	2	6	1	6	3	3	2	2	3	2	2	1	1	1	1	1	1	1	1	1	1	1	1	1	1	1	1	1	1
143	ATACUARI	COCAMA	COLOMBIA	47.1814	Male	No	Yes	1	3	4	2	2	4	3	4	2	2	2	4	1	2	6	1	6	3	3	2	2	3	2	2	1	1	1	1	1	1	1	1	1	1	1	1	1	1	1	1	1	1
144	ATACUARI	COCAMA	COLOMBIA	15.1786	Female	No	No	1	3	4	2	2	4	3	4	2	2	2	4	1	2	6	1	6	3	3	2	2	3	2	2	1	1	1	1	1	1	1	1	1	1	1	1	1	1	1	1	1	1
149	ATACUARI	YAGUA	COLOMBIA	12.3121	Female	No	Yes	1	3	4	2	2	4	3	4	2	2	2	4	1	2	6	1	5	3	2	2	2	3	2	2	1	1	1	1	1	1	1	1	1	1	1	1	1	1	1	1	1	1
149	ATACUARI	YAGUA	COLOMBIA	12.3121	Female	No	Yes	1	3	5	2	2	4	3	4	2	2	2	4	1	2	6	1	6	3	3	2	2	3	2	2	1	1	1	1	1	1	1	1	1	1	1	1	1	1	1	1	1	1
151	ATACUARI	COCAMA	COLOMBIA	19.0582	Male	No	No	1	3	4	2	2	4	3	4	2	2	2	4	1	2	6	1	5	3	2	2	2	3	2	2	1	1	1	1	1	1	1	1	1	1	1	1	1	1	1	1	1	1
151	ATACUARI	COCAMA	COLOMBIA	19.0582	Male	No	No	1	3	5	2	2	4	3	4	2	2	2	4	1	2	6	1	6	3	3	2	2	3	2	2	1	1	1	1	1	1	1	1	1	1	1	1	1	1	1	1	1	1
157	7 DE AGOSTO	TICUNA	COLOMBIA	33.5578	Female	No	No	1	3	4	2	2	4	3	4	2	2	2	4	1	2	6	1	5	3	3	2	2	3	2	2	1	1	1	1	1	1	1	1	1	1	1	1	1	1	1	1	1	1
159	ATACUARI	YAGUA	COLOMBIA	13.2019	Male	No	Yes	1	3	4	2	2	4	3	4	2	2	2	4	1	2	6	1	5	3	3	2	2	7	2	2	1	1	1	1	1	1	1	1	1	1	1	1	1	1	1	1	1	1
160	ATACUARI	COCAMA	COLOMBIA	51.3895	Male	No	Yes	1	3	4	2	2	4	3	4	2	2	2	4	1	2	6	1	5	3	3	2	2	7	2	2	1	1	1	1	1	1	1	1	1	1	1	1	1	1	1	1	1	1
161	7 DE AGOSTO	COCAMA	COLOMBIA	4.11225	Male	No	Yes	1	3	4	2	2	4	3	4	2	2	2	4	1	2	6	1	5	3	3	2	2	7	2	2	1	1	1	1	1	1	1	1	1	1	1	1	1	1	1	1	1	1
170	7 DE AGOSTO	COCAMA	COLOMBIA	5.12799	Female	No	No	1	3	4	2	2	4	3	4	2	2	2	4	1	2	6	1	6	3	3	2	2	3	2	2	1	1	1	1	1	1	1	1	1	1	1	1	1	1	1	1	1	1
172	7 DE AGOSTO	YAGUA	COLOMBIA	3.67146	Male	No	No	1	3	4	2	2	4	3	4	2	2	2	4	1	2	6	1	5	3	2	2	2	7	2	2	1	1	1	1	1	1	1	1	1	1	1	1	1	1	1	1	1	1
176	PUERTO NARIÑO	YAGUA	COLOMBIA	18.4695	Female	Yes	No	1	3	4	2	2	4	3	4	2	2	2	4	1	2	6	1	6	3	3	2	2	3	2	2	1	1	1	1	1	1	1	1	1	1	1	1	1	1	1	1	1	1
193	TICOYA	YAGUA	COLOMBIA	22.3847	Female	No	Yes	1	3	4	2	2	4	3	4	2	2	2	4	1	2	6	1	6	3	3	2	2	3	2	2	1	1	1	1	1	1	1	1	1	1	1	1	1	1	1	1	1	1
194	TICOYA	YAGUA	COLOMBIA	27.3402	Male	Yes	Yes	1	3	4	2	2	4	3	4	2	2	2	4	1	2	6	1	6	3	3	2	2	3	2	2	1	1	1	1	1	1	1	1	1	1	1	1	1	1	1	1	1	1
195	TICOYA	YAGUA	COLOMBIA	59.9206	Female	Yes	No	1	3	4	2	2	4	3	4	2	2	2	4	1	2	6	1	6	3	3	2	2	3	2	2	1	1	1	1	1	1	1	1	1	1	1	1	1	1	1	1	1	1
196	PUERTO NARIÑO	NO INDIGENA	COLOMBIA	33.3881	Male	Yes	Yes	1	3	4	2	2	4	3	4	2	2	2	4	1	2	6	1	5	3	3	2	2	3	2	2	1	1	1	1	1	1	1	1	1	1	1	1	1	1	1	1	1	1
200	PUERTO NARIÑO	TICUNA	COLOMBIA	51.3895	Male	Yes	Yes	1	3	4	2	2	4	3	4	2	2	2	4	1	2	6	1	6	3	3	2	2	3	2	2	1	1	1	1	1	1	1	1	1	1	1	1	1	1	1	1	1	1
202	PUERTO NARIÑO	TICUNA	COLOMBIA	13.9329	Male	Yes	Yes	1	3	4	2	2	4	3	4	2	2	2	4	1	2	6	1	6	3	3	2	2	3	2	2	1	1	1	1	1	1	1	1	1	1	1	1	1	1	1	1	1	1
207	BOYAHUAZU	YAGUA	COLOMBIA	74.1684	Female	No	Yes	1	3	4	2	2	4	3	4	2	2	2	4	1	2	6	1	5	3	3	2	2	3	2	2	1	1	1	1	1	1	1	1	1	1	1	1	1	1	1	1	1	1
213	PUERTO NARIÑO	TICUNA	COLOMBIA	15.4086	Male	Yes	No	1	3	4	2	2	4	3	4	2	2	2	4	1	2	6	1	5	3	3	2	2	3	2	2	1	1	1	1	1	1	1	1	1	1	1	1	1	1	1	1	1	1
219	BOYAHUAZU	COCAMA	COLOMBIA	4.35044	Male	No	Yes	1	3	4	2	2	4	3	4	2	2	2	4	1	2	6	1	6	3	3	2	2	3	2	2	1	1	1	1	1	1	1	1	1	1	1	1	1	1	0	1	1	1
251	BOYAHUAZU	YAGUA	COLOMBIA	12.4846	Male	No	No	1	3	4	2	2	4	3	4	2	2	2	4	1	2	6	1	5	3	3	2	2	3	2	2	1	1	1	1	1	1	1	1	1	1	1	1	1	1	1	1	1	1
252	BOYAHUAZU	YAGUA	COLOMBIA	3.70431	Male	No	No	1	3	4	2	2	4	3	4	2	2	2	4	1	2	6	1	5	3	3	2	2	7	2	2	1	1	1	1	1	1	1	1	1	1	1	1	1	1	1	1	1	1
257	BOYAHUAZU	YAGUA	COLOMBIA	8.91718	Male	No	No	1	3	4	2	2	4	3	4	2	2	2	4	1	2	6	1	5	3	3	2	2	3	2	2	1	1	1	1	1	1	1	1	1	1	1	1	1	1	1	1	1	1
259	BOYAHUAZU	TICUNA	COLOMBIA	21.9603	Male	No	Yes	1	3	4	2	2	4	3	4	2	2	2	4	1	2	6	1	6	3	3	2	2	3	2	2	1	1	1	1	1	1	1	1	1	1	1	1	1	1	1	1	1	1
266	NARANJALES	COCAMA	COLOMBIA	13.9466	Female	No	Yes	1	3	4	2	2	4	3	4	2	2	2	4	1	2	6	1	6	3	3	2	2	3	2	2	1	1	1	1	1	1	1	1	1	1	1	1	1	1	1	1	1	1
269	NARANJALES	COCAMA	COLOMBIA	5.1718	Male	No	No	1	3	4	2	2	4	3	4	2	2	2	4	1	2	6	1	5	3	3	2	2	3	2	2	1	1	1	1	1	1	1	1	1	1	1	1	1	1	1	1	1	1
277	NARANJALES	COCAMA	COLOMBIA	5.17454	Male	No	Yes	1	3	4	2	2	4	3	4	2	2	2	4	1	2	6	1	6	3	3	2	2	3	2	2	1	1	1	1	1	1	1	1	1	1	1	1	1	1	1	1	1	1
286	NARANJALES	TICUNA	COLOMBIA	7.58385	Male	No	Yes	1	3	4	2	2	4	3	4	2	2	2	4	1	2	6	1	5	3	3	2	2	3	2	2	1	1	1	1	1	1	1	1	1	1	1	1	1	1	1	1	1	1
294	VALENCIA	COCAMA	COLOMBIA	3.15674	Female	No	Yes	1	3	4	2	2	4	3	4	2	2	2	4	1	2	6	1	6	3	3	2	2	3	2	2	1	1	1	1	1	1	1	1	1	1	1	1	1	1	1	1	1	1
302	VALENCIA	TICUNA	COLOMBIA	9.06229	Male	No	Yes	1	3	4	2	2	4	3	3	2	2	2	4	1	2	6	1	6	3	3	2	2	6	2	2	1	1	1	1	1	1	1	1	1	1	1	1	1	1	1	1	1	1
326	TICOYA	NO INDIGENA	COLOMBIA	32.386	Female	Yes	Yes	1	3	4	2	2	4	3	4	2	2	2	4	1	2	6	1	5	3	3	2	2	7	2	2	1	1	1	1	1	1	1	1	1	1	1	1	1	1	1	1	1	1
336	PUERTO ESPERANZA	TICUNA	COLOMBIA	7.62218	Male	No	No	1	3	4	2	0	4	3	4	2	2	2	4	1	2	6	1	5	3	3	2	2	3	2	2	1	1	1	1	1	1	1	1	1	1	1	1	1	1	1	1	1	1
344	PUERTO ESPERANZA	TICUNA	COLOMBIA	53.5825	Male	No	Yes	1	3	4	2	2	4	3	4	2	2	2	4	1	2	6	1	5	3	3	2	2	7	2	2	1	1	1	1	1	1	1	1	1	1	1	1	1	1	1	1	1	1
346	PUERTO ESPERANZA	TICUNA	COLOMBIA	1.90554	Male	No	No	1	3	4	2	2	4	3	4	2	2	2	4	1	2	6	1	5	3	3	2	2	3	2	2	1	1	1	1	1	1	1	1	1	1	1	1	1	1	1	1	1	1
372	TIPISCA	YAGUA	COLOMBIA	24.7639	Male	No	Yes	1	3	4	2	2	4	3	4	2	2	2	4	1	2	6	1	6	3	3	2	2	3	2	2	1	1	1	1	1	1	1	1	1	1	1	1	1	1	1	1	1	1
381	TIPISCA	TICUNA	COLOMBIA	52.5859	Male	No	Yes	1	3	4	2	2	4	3	4	2	2	2	4	1	2	6	1	3	3	3	2	2	7	2	2	1	1	1	1	1	1	1	1	1	1	1	1	1	1	1	1	1	1
392	TIPISCA	TICUNA	COLOMBIA	5.47296	Male	No	No	1	3	4	2	0	4	3	4	2	2	2	4	1	2	6	1	6	3	3	2	2	3	2	2	1	1	1	1	1	1	1	1	1	1	1	1	1	1	1	1	1	1
416	PUERTO RICO	TICUNA	COLOMBIA	51.8522	Female	No	Yes	1	3	4	2	2	4	3	4	2	2	2	4	1	2	6	1	6	3	3	2	2	3	2	2	1	1	1	1	1	1	1	1	1	1	1	1	1	1	1	1	1	1
426	12 DE OCTUBRE	TICUNA	COLOMBIA	41.1882	Male	No	Yes	1	3	4	2	2	4	3	4	2	2	2	4	1	2	6	1	5	3	3	2	2	3	2	2	1	1	1	1	1	1	1	1	1	1	1	1	1	1	1	1	1	1
434	12 DE OCTUBRE	TICUNA	COLOMBIA	3.78371	Female	No	No	1	3	4	2	2	4	3	4	2	2	2	4	1	2	6	1	5	3	3	2	2	3	2	2	1	1	1	1	1	1	1	1	1	1	1	1	1	1	1	1	1	1
446	12 DE OCTUBRE	TICUNA	COLOMBIA	27.833	Male	No	Yes	1	3	4	2	2	4	3	4	2	2	2	4	1	2	6	1	5	3	3	2	2	3	2	2	1	1	1	1	1	1	1	1	1	1	1	1	1	1	1	1	1	1
458	PUERTO RICO	TICUNA	COLOMBIA	41.2594	Female	No	Yes	1	3	4	2	2	4	3	4	2	2	2	4	1	2	6	1	6	3	3	2	2	3	2	2	1	1	1	1	1	1	1	1	1	1	1	1	1	1	1	1	1	1
462	PUERTO RICO	TICUNA	COLOMBIA	75.2526	Female	No	No	1	3	4	2	2	4	3	4	2	2	2	4	1	2	6	1	5	3	3	2	2	3	2	2	1	1	1	1	1	1	1	1	1	1	1	1	1	1	1	1	1	1
497	12 DE OCTUBRE	COCAMA	COLOMBIA	10.0698	Female	No	Yes	1	3	4	2	2	4	3	4	2	2	2	4	1	2	6	1	5	3	3	2	2	3	2	2	1	1	1	1	1	1	1	1	1	1	1	1	1	1	1	1	1	1
520	SANTA TERESITA	TICUNA	COLOMBIA	50.7379	Male	No	Yes	1	3	4	2	2	4	3	4	2	2	2	4	1	2	6	1	5	3	3	2	2	3	2	2	1	1	1	1	1	1	1	1	1	1	1	1	1	1	1	1	1	1
532	SOCCO	TICUNA	COLOMBIA	61.6537	Male	No	Yes	1	3	4	2	2	4	3	4	2	2	2	4	1	2	6	1	5	3	3	2	2	3	2	2	1	1	1	1	1	1	1	1	1	1	1	1	1	1	1	1	1	1
558	SOCCO	TICUNA	COLOMBIA	56.9747	Female	No	Yes	1	3	4	2	2	4	3	4	2	2	2	4	1	2	6	1	6	3	3	2	2	3	2	2	1	1	1	1	1	1	1	1	1	1	1	1	1	1	1	1	1	1
565	PUERTO NARIÑO	TICUNA	COLOMBIA	6.37919	Female	Yes	Yes	1	3	4	2	2	4	3	4	2	2	2	4	1	2	6	1	6	3	3	2	2	3	2	2	1	1	1	1	1	1	1	1	1	1	1	1	1	1	1	1	1	1
576	SAN FRANCISCO	TICUNA	COLOMBIA	39.6386	Male	No	Yes	1	3	4	2	2	4	3	4	2	2	2	4	1	2	6	1	5	3	3	2	2	3	2	2	1	1	1	1	1	1	1	1	1	1	1	1	1	1	1	1	1	1
583	SAN FRANCISCO	TICUNA	COLOMBIA	8.50924	Male	No	No	1	3	4	2	2	4	3	4	2	2	2	4	1	2	6	1	5	3	3	2	2	3	2	2	1	1	1	1	1	1	1	1	1	1	1	1	1	1	1	1	1	1
590	SAN FRANCISCO	TICUNA	COLOMBIA	74.0643	Male	No	Yes	1	3	4	2	2	4	3	4	2	2	2	4	1	2	6	1	5	3	3	2	2	3	2	2	1	1	1	1	1	1	1	1	1	1	1	1	1	1	1	1	1	1
604	SAN FRANCISCO	TICUNA	COLOMBIA	53.9192	Male	No	Yes	1	3	4	2	2	4	3	4	2	2	2	4	1	2	6	1	5	3	3	2	2	3	2	2	1	1	1	1	1	1	1	1	1	1	1	1	1	1	1	1	1	1
610	SAN FRANCISCO	TICUNA	COLOMBIA	4.10678	Male	No	No	1	3	4	2	2	4	3	4	2	2	2	4	1	2	6	1	6	3	3	2	2	3	2	2	1	1	1	1	1	1	1	1	1	1	1	1	1	1	1	1	1	1
633	SAN FRANCISCO	TICUNA	COLOMBIA	82.1437	Female	No	No	1	3	4	2	2	4	3	4	2	2	2	4	1	2	6	1	6	3	3	2	2	3	2	2	1	1	1	1	1	1	1	1	1	1	1	1	1	1	1	1	1	1
641	SAN FRANCISCO	TICUNA	COLOMBIA	19.6167	Male	Yes	Yes	1	3	4	2	2	4	3	4	2	2	2	4	1	2	6	1	5	3	3	2	2	3	2	2	1	1	1	1	1	1	1	1	1	1	1	1	1	1	1	1	1	1
642	SAN FRANCISCO	TICUNA	COLOMBIA	14.6776	Male	Yes	Yes	1	3	4	2	2	4	3	4	2	2	2	4	1	2	6	1	5	3	3	2	2	3	2	2	1	1	1	1	1	1	1	1	1	1	1	1	1	1	1	1	1	1
743	AMACAYACU	TICUNA	COLOMBIA	47.2361	Male	No	Yes	1	3	4	2	2	4	3	4	2	2	2	4	1	2	6	1	5	3	3	2	2	3	2	2	1	1	1	1	1	1	1	1	1	1	1	1	1	1	1	1	1	1
764	SAN FRANCISCO	TICUNA	COLOMBIA	32.4435	Female	No	Yes	1	3	4	2	2	4	3	4	2	2	2	4	1	2	6	1	5	3	3	2	2	3	2	2	1	1	1	1	1	1	1	1	1	1	1	1	1	1	1	1	1	1
882	SOCCO	TICUNA	COLOMBIA	14.3819	Male	Yes	No	1	3	4	2	0	4	3	3	2	2	2	4	1	2	6	1	5	3	3	2	2	6	2	2	1	1	1	1	1	1	1	1	1	1	1	1	1	1	1	1	1	1
[truncated: 41 more columns]
